# Supplementary material for: Targeted Inhibition of Colorectal Carcinoma Using a Designed CEA-Binding Protein to Deliver p53 Protein and TCF/LEF Transcription Factor Decoy DNA
Source: Int J Mol Sci. 2025 Oct 10;26(20):9846. doi: 10.3390/ijms26209846 (PMC12564183; doi:10.3390/ijms26209846)
Supplement: Supplementary file 1 [file ijms-26-09846-s001.zip]

Archive with 2 entries (2 files):
- ijms-3856792-supplementary.pdf
- Supplementary Movie S1.mp4
